# Supplementary material for: A Validated Ultrasound-Assisted Extraction Coupled with SPE-HPLC-DAD for the Determination of Flavonoids in By-Products of Plant Origin: An Application Study for the Valorization of the Walnut Septum Membrane
Source: Molecules. 2021 Oct 24;26(21):6418. doi: 10.3390/molecules26216418 (PMC8588283; doi:10.3390/molecules26216418)
Supplement: Supplementary file 1 [file molecules-26-06418-s001.zip]

Archive with 1 entries (1 files):
- molecules-1438160-supplementary.pdf
